# Supplementary material for: Prediction of Host-Specific Genes by Pan-Genome Analyses of the Korean Ralstonia solanacearum Species Complex
Source: Front Microbiol. 2019 Mar 15;10:506. doi: 10.3389/fmicb.2019.00506 (PMC6428702; doi:10.3389/fmicb.2019.00506)
Supplement: Supplementary file 1 [file Table_1.xlsx]

## Sheet: Table S1_ANI
	Table S1. Pairwise OrthoANI values of the 25 Korean and reference RSSC strains.
	Phylotype	Isolate	SL2312	T82	T101	T12	SL2064	T51	T11	SL3022	T95	R229	SL3175	T98	PSI07	R24	SL2330	T110	SL3755	T25	T60	FQY_4	SL3882	SL3822	T117	T42	SL3103	SL3730	T78	SL2729	SL3300	GMI1000	CMR15	CFBP2957	IPO1609	Po82
1	IV	SL2312	100	99.9827	99.9624	99.9434	99.2979	99.2951	99.2908	99.2899	99.2874	98.5393	98.4874	98.4861	98.4667	97.8882	92.5682	92.4915	92.5045	92.5184	92.4042	92.557	92.4712	92.5423	92.4476	92.5152	92.6296	92.5198	92.5161	92.5471	92.4818	92.5155	92.1753	92.4942	92.0562	91.9016
2		T82	99.9827	100	99.9633	99.9418	99.2996	99.3025	99.3012	99.2721	99.272	98.5312	98.5322	98.5284	98.4888	97.8809	92.5922	92.5129	92.52	92.5456	92.431	92.5954	92.5205	92.5817	92.4368	92.5034	92.6938	92.5438	92.5349	92.5163	92.6062	92.5586	92.1992	92.4757	92.0104	91.8996
3		T101	99.9624	99.9633	100	99.9473	99.2747	99.2789	99.2701	99.2695	99.2646	98.513	98.4934	98.4955	98.4675	97.855	92.5622	92.5405	92.4869	92.4965	92.5202	92.5614	92.4975	92.5204	92.5054	92.4131	92.628	92.4055	92.4057	92.4358	92.6084	92.5885	92.206	92.4923	91.9459	91.8302
4		T12	99.9434	99.9418	99.9473	100	99.2347	99.2601	99.2203	99.2542	99.2403	98.4744	98.5069	98.4929	98.4582	97.8594	92.4946	92.5386	92.4219	92.471	92.6094	92.5452	92.5019	92.5567	92.5007	92.4033	92.632	92.2893	92.4225	92.473	92.5268	92.4136	92.2677	92.4652	91.9928	91.87
5		SL2064	99.2979	99.2996	99.2747	99.2347	100	99.9491	99.9699	99.2802	99.9743	98.459	98.4699	98.4242	98.4241	97.8833	92.5561	92.6272	92.5245	92.544	92.6224	92.4809	92.5691	92.5515	92.4635	92.5111	92.5526	92.5352	92.4141	92.5213	92.567	92.4688	92.1961	92.3633	91.8124	91.7975
6		T51	99.2951	99.3025	99.2789	99.2601	99.9491	100	99.9345	99.31	99.946	98.47	98.5074	98.5181	98.4289	97.9308	92.4533	92.466	92.4284	92.3486	92.3983	92.4598	92.4105	92.5194	92.361	92.4973	92.4794	92.452	92.3703	92.4317	92.5132	92.3783	92.073	92.3411	91.9234	91.8762
7		T11	99.2908	99.3012	99.2701	99.2203	99.9699	99.9345	100	99.3121	99.9704	98.5046	98.4693	98.5029	98.4575	97.921	92.5364	92.4915	92.503	92.5275	92.5019	92.4172	92.3934	92.4444	92.4353	92.4728	92.665	92.5856	92.4315	92.5622	92.4482	92.4556	92.2215	92.4383	91.9406	91.8462
8		SL3022	99.2899	99.2721	99.2695	99.2542	99.2802	99.31	99.3121	100	99.2861	98.4951	98.4961	98.4732	98.4632	97.8787	92.4712	92.5736	92.4043	92.4161	92.5223	92.5842	92.4549	92.6706	92.6263	92.5325	92.6835	92.4725	92.53	92.4962	92.4652	92.6299	92.0877	92.5581	91.9496	91.8131
9		T95	99.2874	99.272	99.2646	99.2403	99.9743	99.946	99.9704	99.2861	100	98.4923	98.4684	98.4467	98.4364	97.8781	92.6013	92.5978	92.5913	92.5078	92.6606	92.5022	92.5023	92.5429	92.5058	92.4681	92.5702	92.5462	92.4703	92.5153	92.614	92.5095	92.1332	92.3573	91.9089	91.8593
10		R229	98.5393	98.5312	98.513	98.4744	98.459	98.47	98.5046	98.4951	98.4923	100	99.3234	99.3314	99.2917	97.896	92.5808	92.5975	92.3855	92.4225	92.5518	92.552	92.4939	92.5104	92.576	92.5287	92.5389	92.5597	92.479	92.5236	92.4716	92.6183	92.1506	92.2594	91.8381	91.8875
11		SL3175	98.4874	98.5322	98.4934	98.5069	98.4699	98.5074	98.4693	98.4961	98.4684	99.3234	100	99.9701	99.4412	98.0057	92.2811	92.3309	92.2522	92.2501	92.3288	92.1593	92.2214	92.2883	92.2641	92.3302	92.4146	92.2986	92.3924	92.2752	92.2624	92.2472	91.9798	92.2125	91.8505	91.6953
12		T98	98.4861	98.5284	98.4955	98.4929	98.4242	98.5181	98.5029	98.4732	98.4467	99.3314	99.9701	100	99.4539	97.9897	92.3043	92.3036	92.2961	92.2948	92.3267	92.2536	92.2401	92.3018	92.3751	92.318	92.3942	92.3447	92.3958	92.2679	92.2429	92.2515	91.9558	92.2285	91.8978	91.7914
13		PSI07	98.4667	98.4888	98.4675	98.4582	98.4241	98.4289	98.4575	98.4632	98.4364	99.2917	99.4412	99.4539	100	97.8963	92.434	92.5057	92.3646	92.3149	92.3741	92.3299	92.4079	92.4141	92.3484	92.4346	92.4453	92.435	92.3755	92.4303	92.3731	92.3211	91.9697	92.3222	91.8232	91.6605
14		R24	97.8882	97.8809	97.855	97.8594	97.8833	97.9308	97.921	97.8787	97.8781	97.896	98.0057	97.9897	97.8963	100	92.366	92.4455	92.3742	92.3416	92.3407	92.3626	92.3197	92.3545	92.2466	92.352	92.474	92.398	92.3764	92.3081	92.4549	92.3874	92.1028	92.362	91.8618	91.595
15		SL2330	92.5682	92.5922	92.5622	92.4946	92.5561	92.4533	92.5364	92.4712	92.6013	92.5808	92.2811	92.3043	92.434	92.366	100	99.9025	99.8445	99.7648	99.2036	99.2003	99.1838	99.1688	99.1558	99.1524	99.1481	99.1466	99.1453	99.1289	99.1102	99.003	96.0892	91.7581	91.0411	90.8759
16		T110	92.4915	92.5129	92.5405	92.5386	92.6272	92.466	92.4915	92.5736	92.5978	92.5975	92.3309	92.3036	92.5057	92.4455	99.9025	100	99.778	99.7388	99.1657	99.1726	99.1407	99.1119	99.1489	99.105	99.136	99.1202	99.1549	99.1188	99.142	98.9738	96.0889	91.7614	91.0595	90.9075
17		SL3755	92.5045	92.52	92.4869	92.4219	92.5245	92.4284	92.503	92.4043	92.5913	92.3855	92.2522	92.2961	92.3646	92.3742	99.8445	99.778	100	99.813	99.1553	99.1793	99.1546	99.1542	99.1726	99.1199	99.2185	99.1651	99.1724	99.1477	99.161	98.9316	96.066	91.7142	91.0564	90.9441
18		T25	92.5184	92.5456	92.4965	92.471	92.544	92.3486	92.5275	92.4161	92.5078	92.4225	92.2501	92.2948	92.3149	92.3416	99.7648	99.7388	99.813	100	99.2138	99.1601	99.1613	99.1	99.1764	99.1519	99.175	99.1758	99.1584	99.129	99.1478	98.9359	96.096	91.5163	90.9538	90.9367
19		T60	92.4042	92.431	92.5202	92.6094	92.6224	92.3983	92.5019	92.5223	92.6606	92.5518	92.3288	92.3267	92.3741	92.3407	99.2036	99.1657	99.1553	99.2138	100	99.3217	99.9331	99.8746	99.8591	99.8399	99.6567	99.8137	99.8532	99.8419	99.8339	99.0456	96.0311	91.728	91.0759	90.9357
20		FQY_4	92.557	92.5954	92.5614	92.5452	92.4809	92.4598	92.4172	92.5842	92.5022	92.552	92.1593	92.2536	92.3299	92.3626	99.2003	99.1726	99.1793	99.1601	99.3217	100	99.2973	99.2786	99.3527	99.3296	99.4034	99.3405	99.2669	99.3081	99.3036	98.8743	96.1509	91.6605	91.0154	90.8293
21		SL3882	92.4712	92.5205	92.4975	92.5019	92.5691	92.4105	92.3934	92.4549	92.5023	92.4939	92.2214	92.2401	92.4079	92.3197	99.1838	99.1407	99.1546	99.1613	99.9331	99.2973	100	99.8987	99.87	99.8558	99.6203	99.8256	99.8528	99.8519	99.8205	99.039	96.0762	91.5987	91.1373	90.9111
22		SL3822	92.5423	92.5817	92.5204	92.5567	92.5515	92.5194	92.4444	92.6706	92.5429	92.5104	92.2883	92.3018	92.4141	92.3545	99.1688	99.1119	99.1542	99.1	99.8746	99.2786	99.8987	100	99.8917	99.7959	99.6437	99.8	99.8602	99.8066	99.828	99.045	96.0139	91.7843	91.0886	90.8735
23		T117	92.4476	92.4368	92.5054	92.5007	92.4635	92.361	92.4353	92.6263	92.5058	92.576	92.2641	92.3751	92.3484	92.2466	99.1558	99.1489	99.1726	99.1764	99.8591	99.3527	99.87	99.8917	100	99.8886	99.6436	99.8598	99.8594	99.8708	99.8584	99.0603	96.1217	91.591	90.9764	90.9495
24		T42	92.5152	92.5034	92.4131	92.4033	92.5111	92.4973	92.4728	92.5325	92.4681	92.5287	92.3302	92.318	92.4346	92.352	99.1524	99.105	99.1199	99.1519	99.8399	99.3296	99.8558	99.7959	99.8886	100	99.6518	99.9409	99.8205	99.9373	99.8868	99.029	96.1322	91.6365	91.0834	90.9787
25	I	SL3103	92.6296	92.6938	92.628	92.632	92.5526	92.4794	92.665	92.6835	92.5702	92.5389	92.4146	92.3942	92.4453	92.474	99.1481	99.136	99.2185	99.175	99.6567	99.4034	99.6203	99.6437	99.6436	99.6518	100	99.6423	99.6335	99.6523	99.6089	99.0873	96.1669	91.6845	91.0617	91.1403
26		SL3730	92.5198	92.5438	92.4055	92.2893	92.5352	92.452	92.5856	92.4725	92.5462	92.5597	92.2986	92.3447	92.435	92.398	99.1466	99.1202	99.1651	99.1758	99.8137	99.3405	99.8256	99.8	99.8598	99.9409	99.6423	100	99.8324	99.9341	99.8675	99.0296	96.0681	91.7124	91.0391	90.9285
27		T78	92.5161	92.5349	92.4057	92.4225	92.4141	92.3703	92.4315	92.53	92.4703	92.479	92.3924	92.3958	92.3755	92.3764	99.1453	99.1549	99.1724	99.1584	99.8532	99.2669	99.8528	99.8602	99.8594	99.8205	99.6335	99.8324	100	99.8248	99.822	99.0006	96.0132	91.6604	90.9553	90.8908
28		SL2729	92.5471	92.5163	92.4358	92.473	92.5213	92.4317	92.5622	92.4962	92.5153	92.5236	92.2752	92.2679	92.4303	92.3081	99.1289	99.1188	99.1477	99.129	99.8419	99.3081	99.8519	99.8066	99.8708	99.9373	99.6523	99.9341	99.8248	100	99.8788	99.0315	96.1266	91.6626	91.0181	90.8856
29		SL3300	92.4818	92.6062	92.6084	92.5268	92.567	92.5132	92.4482	92.4652	92.614	92.4716	92.2624	92.2429	92.3731	92.4549	99.1102	99.142	99.161	99.1478	99.8339	99.3036	99.8205	99.828	99.8584	99.8868	99.6089	99.8675	99.822	99.8788	100	98.9804	96.0575	91.6702	91.1096	90.9315
30		GMI1000	92.5155	92.5586	92.5885	92.4136	92.4688	92.3783	92.4556	92.6299	92.5095	92.6183	92.2472	92.2515	92.3211	92.3874	99.003	98.9738	98.9316	98.9359	99.0456	98.8743	99.039	99.045	99.0603	99.029	99.0873	99.0296	99.0006	99.0315	98.9804	100	96.0867	91.5424	91.0466	90.954
31	III	CMR15	92.1753	92.1992	92.206	92.2677	92.1961	92.073	92.2215	92.0877	92.1332	92.1506	91.9798	91.9558	91.9697	92.1028	96.0892	96.0889	96.066	96.096	96.0311	96.1509	96.0762	96.0139	96.1217	96.1322	96.1669	96.0681	96.0132	96.1266	96.0575	96.0867	100	91.6021	90.8682	90.9498
32	IIA	CFBP2957	92.4942	92.4757	92.4923	92.4652	92.3633	92.3411	92.4383	92.5581	92.3573	92.2594	92.2125	92.2285	92.3222	92.362	91.7581	91.7614	91.7142	91.5163	91.728	91.6605	91.5987	91.7843	91.591	91.6365	91.6845	91.7124	91.6604	91.6626	91.6702	91.5424	91.6021	100	96.517	96.4232
33	IIB	IPO1609	92.0562	92.0104	91.9459	91.9928	91.8124	91.9234	91.9406	91.9496	91.9089	91.8381	91.8505	91.8978	91.8232	91.8618	91.0411	91.0595	91.0564	90.9538	91.0759	91.0154	91.1373	91.0886	90.9764	91.0834	91.0617	91.0391	90.9553	91.0181	91.1096	91.0466	90.8682	96.517	100	97.4075
34		Po82	91.9016	91.8996	91.8302	91.87	91.7975	91.8762	91.8462	91.8131	91.8593	91.8875	91.6953	91.7914	91.6605	91.595	90.8759	90.9075	90.9441	90.9367	90.9357	90.8293	90.9111	90.8735	90.9495	90.9787	91.1403	90.9285	90.8908	90.8856	90.9315	90.954	90.9498	96.4232	97.4075	100
