# Supplementary material for: Prediction of Host-Specific Genes by Pan-Genome Analyses of the Korean Ralstonia solanacearum Species Complex
Source: Front Microbiol. 2019 Mar 15;10:506. doi: 10.3389/fmicb.2019.00506 (PMC6428702; doi:10.3389/fmicb.2019.00506)
Supplement: Supplementary file 2 [file Table_2.xlsx]

## Sheet: Table S2_COG
Table S2. The clusters of orthologous group (COG) functional categories in 25 Korean RSSC strains.
Isolate	J	A	K	L	B	D	V	T	M	N	Z	W	U	O	C	G	E	F	H	I	P	Q	S	Total
SL2312	168	2	308	167	2	31	49	234	233	85	1	1	137	160	283	194	355	82	140	157	242	112	1375	4518
T12	167	2	309	171	2	31	51	239	243	88	0	1	143	163	286	205	369	88	141	162	248	124	1405	4638
T82	168	2	307	167	2	31	50	232	233	85	1	1	137	160	283	194	355	82	140	157	242	112	1376	4517
T101	168	2	306	169	2	31	50	233	235	87	1	1	139	161	285	199	359	83	141	159	244	115	1378	4548
SL3022	169	2	308	184	2	35	46	235	258	87	5	2	149	161	286	194	365	81	140	155	245	115	1389	4613
SL3175	166	2	334	177	2	33	50	228	251	70	2	1	155	161	287	197	377	82	144	153	246	111	1438	4667
T98	166	2	332	176	2	33	51	230	252	70	2	1	154	161	286	195	376	82	142	153	246	111	1434	4657
SL2064	167	2	314	163	2	32	49	232	234	66	2	0	137	166	284	194	362	81	140	152	243	99	1443	4564
T11	167	2	313	160	2	33	49	228	235	66	2	1	135	163	285	196	362	81	140	152	243	99	1407	4521
T51	167	2	312	157	2	32	49	231	235	66	2	1	135	161	283	194	361	81	140	152	242	99	1390	4494
T95	167	2	314	165	2	32	49	232	234	66	2	1	138	166	284	194	362	81	140	152	242	100	1442	4567
SL3103	164	2	323	359	2	32	49	215	238	66	2	1	149	163	281	204	361	83	141	160	228	114	1382	4719
SL2330	166	2	343	228	2	32	55	207	242	67	1	1	154	171	288	211	370	80	143	158	232	115	1403	4671
SL3755	166	2	346	230	2	32	57	208	244	67	1	1	164	172	288	212	373	80	143	159	231	115	1489	4782
T25	169	2	352	230	2	33	55	210	249	67	1	1	169	173	295	222	382	82	145	171	238	131	1473	4852
T110	172	2	354	244	2	32	61	222	257	77	1	1	178	185	305	230	386	88	156	172	248	166	1466	5005
SL2729	165	2	338	254	2	32	51	216	239	67	1	1	152	165	288	211	366	83	141	160	226	116	1447	4723
SL3300	165	2	346	295	2	32	55	216	241	67	2	1	152	169	287	213	370	83	142	160	226	116	1532	4874
SL3730	165	2	340	259	2	32	53	219	241	67	1	1	156	167	287	214	370	83	145	158	231	115	1467	4775
SL3822	165	2	346	271	2	32	54	214	243	67	1	1	165	172	285	211	369	84	144	160	228	120	1556	4892
SL3882	166	2	349	265	2	32	56	215	243	68	1	1	165	174	288	213	369	83	142	161	229	118	1644	4986
T42	164	2	323	250	2	32	48	212	235	67	1	1	151	164	281	206	355	82	127	149	216	104	1413	4585
T60	166	2	352	268	2	32	56	215	243	68	1	1	163	174	291	213	370	83	142	161	230	117	1638	4988
T78	166	2	355	273	2	33	56	219	247	67	1	1	179	172	288	214	371	83	142	161	231	115	1696	5074
T117	165	2	338	240	2	32	53	216	244	67	1	1	155	170	287	212	370	83	141	163	229	115	1513	4799
J; Translation, ribosomal structure and biogenesis, A; RNA processing and modification, K; Transcription, L; Replication, recombination and repair, B; Chromatin structure and dynamics, D; Cell cycle control, cell division, chromosome partitioning, V; Defense mechanisms, T; Signal transduction mechanisms, M; Cell wall/membrane/envelope biogenesis, N; Cell motility, Z; Cytoskeleton, W; Extracellula…
