# Supplementary material for: Prediction of Host-Specific Genes by Pan-Genome Analyses of the Korean Ralstonia solanacearum Species Complex
Source: Front Microbiol. 2019 Mar 15;10:506. doi: 10.3389/fmicb.2019.00506 (PMC6428702; doi:10.3389/fmicb.2019.00506)
Supplement: Supplementary file 4 [file Table_4.xlsx]

## Sheet: Table S4_Eggplant
	Table S4. Characteristics of 5 genes present only in 7 eggplant nonpathogenic strains and 7 genes present only in 18 eggplant pathogenic strains.
	POG name	Other name	EggNog ID	Kegg ID	Product	Function	Note
	7 eggplant nonpathogens
1	POG_2312_00644				hypothetical protein
2	POG_2312_02082		S:ENOG4111UCD		hypothetical protein	Haloacid dehalogenase domain protein hydrolase
3	POG_2312_02083		K:ENOG4111G2V	K02099	HTH-type transcriptional regulator RipA	DNA-binding; Repressor; Transcription; Transcription regulation.; AraC family transcriptional regulator; AraC family transcriptional regulator, arabinose operon regulatory protein; Carbohydrates / Monosaccharides / L-rhamnose_utilization / L-rhamnose operon transcriptional activator RhaR	Under iron limitation, represses the acn (aconitase), catA (catechol 1,2 dioxygenase), leuCD (isopropylmalate dehydratase), narKGHJI (nitrite/nitrate transporter and nitrate reductase), sdhCAB (succinate dehydrogenase), pta (phosphotransacetylase) and katA (catalase) genes; Contains 1 HTH araC/xylS-type DNA-binding domain.
4	POG_2312_03580		GM:COG0702		hypothetical protein	epimerase dehydratase
5	POG_2312_04000				hypothetical protein
	18 eggplant pathogens
1	POG_2064_00338		S:ENOG410Z5VH		hypothetical protein
2	POG_2064_02276		S:ENOG4112C5E	K06938	hypothetical protein	Protein of unknown function (DUF3717); uncharacterized protein
3	POG_2064_04357				hypothetical protein
4	POG_2064_04358		S:ENOG410XV72		hypothetical protein
5	POG_2064_04360				hypothetical protein
6	POG_2064_04361				hypothetical protein
7	POG_2064_04362		S:ENOG410Y4MZ		hypothetical protein
